# Supplementary material for: Effect of fasting and subsequent refeeding on the transcriptional profiles of brain in juvenile Spinibarbus hollandi
Source: PLoS One. 2019 Mar 28;14(3):e0214589. doi: 10.1371/journal.pone.0214589 (PMC6438469; doi:10.1371/journal.pone.0214589)
Supplement: S4 Table — (XLSX) [file pone.0214589.s006.xlsx]

## Sheet: Sheet1
Table S4. Down-regulated DEGs after refeeding.
Gene name	gene_id	Gene description	log2FC
ABCA1	TRINITY_DN111265_c8_g1	ATP-binding cassette sub-family A member 1	-0.87498
ABCA1	TRINITY_DN90538_c3_g1	ATP-binding cassette sub-family A member 1	-0.96484
ABCA1	TRINITY_DN104223_c0_g1	ATP-binding cassette sub-family A member 1	-1.1254
ABCA1	TRINITY_DN100408_c2_g1	ATP-binding cassette sub-family A member 1	-1.1517
ABCC5	TRINITY_DN110576_c6_g3	Multidrug resistance-associated protein 5	-0.70319
ABCC5	TRINITY_DN70295_c0_g1	Multidrug resistance-associated protein 5	-0.76103
ABHD2A	TRINITY_DN99460_c0_g1	Abhydrolase domain-containing protein 2-A	-0.66983
ACACB	TRINITY_DN109277_c1_g1	Acetyl-CoA carboxylase 2	-0.8813
ANO2	TRINITY_DN108592_c3_g2	Anoctamin-2	-0.67121
ASH1L	TRINITY_DN108276_c2_g1	Histone-lysine N-methyltransferase ASH1L	-0.71165
AUTS2	TRINITY_DN110938_c5_g1	Autism susceptibility gene 2 protein	-0.99425
BAI1	TRINITY_DN110357_c4_g1	Brain-specific angiogenesis inhibitor 1	-0.90351
BDP1	TRINITY_DN102409_c1_g2	Transcription factor TFIIIB component B homolog	-1.6148
CAMK1G	TRINITY_DN104630_c1_g2	Calcium/calmodulin-dependent protein kinase type 1G	-1.0754
CBX7	TRINITY_DN84769_c2_g1	Chromobox protein homolog 7	-0.85615
CHKA	TRINITY_DN102269_c2_g1	Choline kinase alpha	-0.64201
EEF2K	TRINITY_DN106107_c1_g1	Eukaryotic elongation factor 2 kinase	-1.1435
FBXO32	TRINITY_DN93305_c1_g1	F-box only protein 32	-1.2059
GABARAPL1	TRINITY_DN75369_c2_g1	Gamma-aminobutyric acid receptor-associated protein-like 1	-0.79074
GIMAP8	TRINITY_DN99085_c1_g3	GTPase IMAP family member 8	-2.0217
H1F0	TRINITY_DN87645_c4_g1	Histone H1.0	-0.69674
IGFBP1	TRINITY_DN86273_c8_g1	Insulin-like growth factor-binding protein 1	-1.9518
IRS2	TRINITY_DN104523_c0_g1	Insulin receptor substrate 2	-1.151
JARID2	TRINITY_DN104383_c0_g1	Protein Jumonji	-1.617
JARID2	TRINITY_DN100869_c0_g2	Protein Jumonji	-2.2602
JARID2	TRINITY_DN98471_c2_g3	Protein Jumonji	-2.3149
JARID2B	TRINITY_DN106211_c3_g1	Protein Jumonji	-1.5818
JARID2B	TRINITY_DN91700_c1_g2	Protein Jumonji	-1.6734
KCNJ10	TRINITY_DN98305_c4_g1	ATP-sensitive inward rectifier potassium channel 10	-0.77439
KCNJ10	TRINITY_DN102612_c4_g1	ATP-sensitive inward rectifier potassium channel 10	-0.83541
KDM6B	TRINITY_DN100243_c1_g1	Lysine-specific demethylase 6B	-1.3512
KDM6B	TRINITY_DN100243_c1_g2	Lysine-specific demethylase 6B	-1.4434
KDM6B	TRINITY_DN108791_c4_g1	Lysine-specific demethylase 6B	-1.4471
MGEA5	TRINITY_DN100101_c0_g1	Protein O-GlcNAcase	-0.7712
MYBX	TRINITY_DN106081_c1_g1	Myb-like protein X	-1.0551
NCOA3	TRINITY_DN109655_c2_g1	Nuclear receptor coactivator 3	-1.1492
NOS1AP	TRINITY_DN87160_c2_g1	Carboxyl-terminal PDZ ligand of neuronal nitric oxide synthase protein	-0.77937
OAZ2	TRINITY_DN89109_c0_g1	Ornithine decarboxylase antizyme 2	-0.89648
P4HTM	TRINITY_DN106111_c1_g2	Transmembrane prolyl 4-hydroxylase	-0.73383
PDK2	TRINITY_DN109289_c3_g3	pyruvate dehydrogenase kinase isoenzyme 2	-0.93315
PDK2	TRINITY_DN74348_c7_g2	pyruvate dehydrogenase kinase isoenzyme 2	-1.3768
PDK4	TRINITY_DN92237_c3_g1	pyruvate dehydrogenase kinase isoenzyme 4	-1.2217
PDK4	TRINITY_DN95752_c2_g2	pyruvate dehydrogenase kinase isoenzyme 4	-1.3571
PMM1	TRINITY_DN101868_c1_g2	Phosphomannomutase 1	-1.255
POL	TRINITY_DN111658_c8_g2	Retrovirus-related Pol polyprotein from transposon 17.6	-0.71429
PPARA	TRINITY_DN91747_c1_g1	Peroxisome proliferator-activated receptor alpha	-0.95346
RERGL	TRINITY_DN102276_c1_g2	Ras-related and estrogen-regulated growth inhibitor-like protein	-0.77981
RNF38	TRINITY_DN91749_c2_g2	E3 ubiquitin-protein ligase RNF38	-0.78579
RNF38	TRINITY_DN105136_c6_g2	E3 ubiquitin-protein ligase RNF38	-1.0954
SHANK1	TRINITY_DN110905_c10_g1	SH3 and multiple ankyrin repeat domains protein 1	-0.65141
SHANK1	TRINITY_DN110905_c10_g2	SH3 and multiple ankyrin repeat domains protein 1	-0.70923
SLC16A3	TRINITY_DN107827_c3_g1	Monocarboxylate transporter 4	-0.99283
SLC19A3	TRINITY_DN89387_c3_g3	Thiamine transporter 2	-1.1666
SLC24A3	TRINITY_DN104435_c0_g1	Sodium/potassium/calcium exchanger 3	-0.95188
SLC43A2	TRINITY_DN107446_c2_g1	Large neutral amino acids transporter small subunit 4	-0.90873
SLC4A8	TRINITY_DN109309_c2_g1	Electroneutral sodium bicarbonate exchanger 1	-0.73068
SYT10	TRINITY_DN101365_c2_g2	Synaptotagmin-10	-1.0644
ZBTB16	TRINITY_DN106696_c2_g1	Zinc finger and BTB domain-containing protein 16	-1.0711
ZFAND5	TRINITY_DN103542_c1_g4	AN1-type zinc finger protein 5	-0.65732
ZNF778	TRINITY_DN104036_c0_g1	Zinc finger protein 778	-1.6877
