# Supplementary material for: Effect of fasting and subsequent refeeding on the transcriptional profiles of brain in juvenile Spinibarbus hollandi
Source: PLoS One. 2019 Mar 28;14(3):e0214589. doi: 10.1371/journal.pone.0214589 (PMC6438469; doi:10.1371/journal.pone.0214589)
Supplement: S5 Table — (XLSX) [file pone.0214589.s007.xlsx]

## Sheet: Sheet1
Table S5. Up-regulated DEGs between control group and fasting-refeeding group.
Gene nameGene ID		Gene description	log2FC
MT-ND5	TRINITY_DN96702_c4_g1	NADH-ubiquinone oxidoreductase chain 5	9.06835
TSPEAR	TRINITY_DN86979_c4_g1	Thrombospondin-type laminin G domain and EAR repeat-containing protein	8.30051
MT-CO1	TRINITY_DN78532_c1_g7	Cytochrome c oxidase subunit 1	8.18565
ITM2A	TRINITY_DN77927_c4_g2	Integral membrane protein 2A	7.91355
LDHA	TRINITY_DN84691_c6_g1	L-lactate dehydrogenase A chain	7.69742
ENO1	TRINITY_DN76924_c1_g6	Alpha-enolase	7.64541
RPL8	TRINITY_DN82367_c6_g1	60S ribosomal protein L8	6.94315
PGAM1	TRINITY_DN79644_c1_g1	Phosphoglycerate mutase 1	6.85624
RPS2	TRINITY_DN82419_c5_g1	40S ribosomal protein S2	6.70539
ACTG1	TRINITY_DN99773_c0_g5	Actin, cytoplasmic 2	6.47146
RPL18A	TRINITY_DN75517_c3_g5	60S ribosomal protein L18a	6.22915
RPL3	TRINITY_DN93473_c1_g3	60S ribosomal protein L3	5.68587
RPL13A	TRINITY_DN72454_c1_g2	60S ribosomal protein L13a	5.65141
IL32	TRINITY_DN109400_c11_g3	Interleukin-32	5.48318
RPS18	TRINITY_DN90356_c0_g5	40S ribosomal protein S18	5.41725
HIS3	TRINITY_DN78210_c2_g4	Histone H3	5.3816
RPL4	TRINITY_DN68389_c0_g1	60S ribosomal protein L4	5.29408
RPS7	TRINITY_DN87535_c1_g2	40S ribosomal protein S7	5.26513
RPL12	TRINITY_DN83096_c3_g3	60S ribosomal protein L12	5.01059
GPI	TRINITY_DN96702_c4_g7	Glucose-6-phosphate isomerase	4.8756
HMGB2	TRINITY_DN79873_c4_g1	High mobility group protein B2	4.86858
RPL6	TRINITY_DN50400_c0_g1	60S ribosomal protein L6	4.86123
RPS15	TRINITY_DN80664_c0_g4	40S ribosomal protein S15	4.82927
RPS25	TRINITY_DN98335_c1_g1	40S ribosomal protein S25	4.75704
V-TCR	TRINITY_DN103537_c2_g1	Viral T-cell receptor beta chain-like T17T-22	4.75387
RPS16	TRINITY_DN49145_c0_g2	40S ribosomal protein S16	4.74826
RPL7	TRINITY_DN85697_c1_g1	60S ribosomal protein L7	4.7338
ARHGDIB	TRINITY_DN59477_c0_g2	Rho GDP-dissociation inhibitor 2	4.7321
IGFBP2	TRINITY_DN87866_c3_g1	Insulin-like growth factor-binding protein 2	4.65058
RPL27A	TRINITY_DN68249_c0_g1	60S ribosomal protein L27a	4.64241
HLA-B	TRINITY_DN96794_c0_g1	HLA class I histocompatibility antigen, B-39 alpha chain	4.63695
RPSA	TRINITY_DN88004_c0_g3	40S ribosomal protein SA	4.53594
TES	TRINITY_DN73167_c2_g1	Testin	4.5176
RPS11	TRINITY_DN99507_c12_g4	40S ribosomal protein S11	4.50635
RPL26	TRINITY_DN92477_c0_g2	60S ribosomal protein L26	4.48099
PGK1	TRINITY_DN85707_c4_g2	Phosphoglycerate kinase 1	4.47969
VIM	TRINITY_DN94122_c1_g6	Vimentin	4.4651
RPS12	TRINITY_DN79746_c3_g1	40S ribosomal protein S12	4.38796
RPL28	TRINITY_DN8069_c0_g1	60S ribosomal protein L28	4.38507
RPL18	TRINITY_DN65120_c0_g1	60S ribosomal protein L18	4.31184
RPS3	TRINITY_DN94897_c1_g6	40S ribosomal protein S3	4.30817
PNN	TRINITY_DN92605_c2_g2	Pinin	4.26276
STMN1	TRINITY_DN92575_c2_g6	Stathmin	4.25977
HNRNPC	TRINITY_DN101304_c0_g1	Heterogeneous nuclear ribonucleoproteins C1/C2	4.21081
RPL35	TRINITY_DN85158_c0_g1	60S ribosomal protein L35	4.19068
RPS9	TRINITY_DN94296_c1_g2	40S ribosomal protein S9	4.18762
NONO	TRINITY_DN81952_c5_g1	Non-POU domain-containing octamer-binding protein	4.0888
PAC	TRINITY_DN1150_c0_g1	Puromycin N-acetyltransferase	4.08863
RPL39	TRINITY_DN59795_c0_g1	60S ribosomal protein L39	4.06031
RPS3A	TRINITY_DN77584_c1_g3	40S ribosomal protein S3a	4.03227
CCR4	TRINITY_DN70857_c0_g1	C-C chemokine receptor type 4	3.96312
RPL17	TRINITY_DN64100_c0_g1	60S ribosomal protein L17	3.93386
RPS5	TRINITY_DN80306_c3_g4	40S ribosomal protein S5	3.92927
FTL	TRINITY_DN105271_c0_g2	Ferritin light chain	3.90056
RPL10A	TRINITY_DN85223_c3_g1	60S ribosomal protein L10a	3.89601
TPI1	TRINITY_DN70056_c0_g3	Triosephosphate isomerase	3.87636
RPL31	TRINITY_DN65558_c0_g1	60S ribosomal protein L31	3.86724
RPL9	TRINITY_DN71792_c0_g2	60S ribosomal protein L9	3.86707
RPS20	TRINITY_DN96702_c4_g9	40S ribosomal protein S20	3.85889
ALDOA	TRINITY_DN93020_c1_g10	Fructose-bisphosphate aldolase A	3.82563
TPM4	TRINITY_DN100306_c3_g7	Tropomyosin alpha-4 chain	3.78827
RPS15A	TRINITY_DN102334_c0_g1	40S ribosomal protein S15a	3.78435
SASH3	TRINITY_DN58730_c0_g1	SAM and SH3 domain-containing protein 3	3.75329
B2M	TRINITY_DN121272_c0_g1	Beta-2-microglobulin	3.74994
RPLP2	TRINITY_DN102307_c1_g5	60S acidic ribosomal protein P2	3.71285
LDHB	TRINITY_DN21161_c0_g1	L-lactate dehydrogenase B chain	3.71173
RAN	TRINITY_DN76859_c9_g1	GTP-binding nuclear protein Ran	3.71054
RPS13	TRINITY_DN72902_c0_g2	40S ribosomal protein S13	3.67717
RPL36	TRINITY_DN54848_c0_g2	60S ribosomal protein L36	3.63329
CD99	TRINITY_DN62843_c0_g1	CD99 antigen	3.63327
IL2RG	TRINITY_DN57620_c0_g1	Cytokine receptor common subunit gamma	3.6284
RPS2	TRINITY_DN82419_c5_g2	40S ribosomal protein S2	3.5893
RPS21	TRINITY_DN69959_c0_g2	40S ribosomal protein S21	3.5697
RPL13	TRINITY_DN97764_c3_g1	60S ribosomal protein L13	3.50372
NCL	TRINITY_DN78073_c0_g1	Nucleolin	3.50077
TUBB	TRINITY_DN82523_c2_g4	Tubulin beta chain	3.48467
POL	TRINITY_DN102895_c0_g4	Retrovirus-related Pol polyprotein from transposon 412	3.47686
PCNA	TRINITY_DN114904_c0_g1	Proliferating cell nuclear antigen	3.46235
PKD1	TRINITY_DN74948_c17_g3	Polycystin-1	3.46099
RPL32-PS	TRINITY_DN89995_c3_g4	60S ribosomal protein L32	3.41981
NASP	TRINITY_DN61265_c0_g1	Nuclear autoantigenic sperm protein	3.36865
TRIM28	TRINITY_DN48029_c0_g1	Transcription intermediary factor 1-beta	3.35982
LRRC75A-AS1	TRINITY_DN104068_c2_g1	Putative uncharacterized protein LRRC75A-AS1	3.31103
LCP1	TRINITY_DN76983_c4_g1	Plastin-2	3.26373
RPL38	TRINITY_DN87593_c1_g5	60S ribosomal protein L38	3.26215
NACA	TRINITY_DN83651_c0_g5	Nascent polypeptide-associated complex subunit alpha	3.25743
RPS3	TRINITY_DN94897_c1_g5	40S ribosomal protein S3	3.25582
LGALS1	TRINITY_DN54655_c0_g1	Galectin-1	3.25581
HNRNPA1	TRINITY_DN78419_c0_g1	Heterogeneous nuclear ribonucleoprotein A1	3.20404
PFN1	TRINITY_DN85707_c4_g4	Profilin-1	2.80763
GAPDH	TRINITY_DN73283_c0_g1	Glyceraldehyde-3-phosphate dehydrogenase	2.76739
TAGLN2	TRINITY_DN81984_c0_g2	Transgelin-2	2.67434
EEF1G	TRINITY_DN78647_c1_g1	Elongation factor 1-gamma	2.43704
RPL15	TRINITY_DN76924_c1_g5	60S ribosomal protein L15	2.3898
RPS8	TRINITY_DN69062_c0_g1	40S ribosomal protein S8	2.33023
PWP2	TRINITY_DN70554_c0_g1	Periodic tryptophan protein 2 homolog	2.20548
RPS24	TRINITY_DN75798_c3_g1	40S ribosomal protein S24	2.16333
ASB15	TRINITY_DN99603_c2_g1	Ankyrin repeat and SOCS box protein 15	2.16172
POLD2	TRINITY_DN98833_c0_g1	DNA polymerase delta subunit 2	1.79538
TMSB4X	TRINITY_DN70056_c0_g1	Thymosin beta-4	1.65594
RPLP0	TRINITY_DN81984_c0_g1	60S acidic ribosomal protein P0	1.53481
ACSBG2	TRINITY_DN99738_c1_g1	Long chain fatty acid CoA ligase ACSBG2	1.47456
DNAJA4	TRINITY_DN98506_c3_g1	DnaJ homolog subfamily A member 4	1.35218
HSP70	TRINITY_DN111407_c8_g7	Heat shock 70 kDa protein	1.04102
HSP70	TRINITY_DN111407_c8_g5	Heat shock 70 kDa protein 1	1.01297
HSPA8	TRINITY_DN100126_c1_g2	Heat shock cognate 71 kDa protein	0.974477
HSP90AA1	TRINITY_DN89892_c3_g3	Heat shock protein HSP 90-alpha	0.971777
HSP90A1	TRINITY_DN109438_c3_g6	Heat shock protein HSP 90-alpha 1	0.842458
HSC71	TRINITY_DN84773_c1_g3	Heat shock cognate 70 kDa protein	0.816313
HSP90A1	TRINITY_DN89892_c3_g1	Heat shock protein HSP 90-alpha 1	0.799479
HSC71	TRINITY_DN90379_c0_g3	Heat shock cognate 70 kDa protein	0.742927
